# Supplementary material for: Targeted Phototherapy for Malignant Pleural Mesothelioma: Near-Infrared Photoimmunotherapy Targeting Podoplanin
Source: Cells. 2020 Apr 20;9(4):1019. doi: 10.3390/cells9041019 (PMC7225918; doi:10.3390/cells9041019)
Supplement: Supplementary file 1 [file cells-09-01019-s001.zip]

Archive with 7 entries (4 files):
- Supplement/
- Supplement/Supplementary Video .pptx
- __MACOSX/
- __MACOSX/Supplement/
- __MACOSX/Supplement/._Supplementary Video .pptx
- Supplement/Final Supplementary Figure PDPN .pdf
- __MACOSX/Supplement/._Final Supplementary Figure PDPN .pdf
